# Supplementary material for: Decoding the aroma of Rosa canina L.: Chemical composition and gene expression
Source: PLoS One. 2025 Jan 24;20(1):e0316324. doi: 10.1371/journal.pone.0316324 (PMC11760583; doi:10.1371/journal.pone.0316324)
Supplement: S1 Data — (XLSX) [file pone.0316324.s001.xlsx]

## Sheet: CCD1
Actin			Average		CCD1
Sample	Ct				Sample	Ct	Delta CT	Delta delta CT	Fold
S1	26.67		25.1333		S1	23.86	-2.81	-1.03333	2.04675
S1	24.57				S1	23.06	-1.51	0.266667	0.831238			Mean		SDV	SDV
S1	24.16				S1	23.15	-1.01	0.766667	0.587774			S1	1	0.63817	0.63817
S2	23.73		23.0833		S2	22.64	-1.09	0.686667	0.621288			S2	1.13288	0.60265	0.60265
S2	22.44				S2	19.61	-2.83	-1.05333	2.07532			S3	6.30574	0.642561	0.642561
S2	23.08				S2	21.13	-1.95	-0.173333	1.12766			S4	9.51366	1.23058	1.23058
S3	27.18		26.39		S3	22.57	-4.61	-2.83333	7.12719			S5	3.45017	2.7242	2.7242
S3	25.59				S3	21.34	-4.25	-2.47333	5.55325
S3	26.4				S3	21.96	-4.44	-2.66333	6.33495
S4	25.1		25.1767		S4	20.29	-4.81	-3.03333	8.18699
S4	25.27				S4	20.01	-5.26	-3.48333	11.1838
S4	25.16				S4	20.15	-5.01	-3.23333	9.40438
S5	24.89		24.9633		S5	22.38	-2.51	-0.733333	1.66248
S5	24.96				S5	20.18	-4.78	-3.00333	8.01851
S5	25.04				S5	21.64	-3.4	-1.62333	3.08086
							-1.77667

## Sheet: GGPPS
Actin			Average		GGPPS
Sample	Ct				Sample	Ct	Delta CT	Delta delta CT	Fold
S1	26.67		25.1333		S1	20.6	-6.07	-1.45667	2.74473
S1	24.57				S1	20.44	-4.13	0.483333	0.715323			Mean			SDV
S1	24.16				S1	20.52	-3.64	0.973333	0.509328			S1	1		1.00874
S2	23.73		23.0833		S2	21.36	-2.37	2.24333	0.211198			S2	0.0910835		0.0719896
S2	22.44				S2	22.49	0.05	4.66333	0.0394636			S3	1.26868		0.316334
S2	23.08				S2	21.93	-1.15	3.46333	0.0906636			S4	2.01391		0.712735
S3	27.18		26.39		S3	21.82	-5.36	-0.746667	1.67791			S5	0.156764		0.00532518
S3	25.59				S3	21.12	-4.47	0.143333	0.905425
S3	26.4				S3	21.36	-5.04	-0.426667	1.34412
S4	25.1		25.1767		S4	19.55	-5.55	-0.936667	1.9141
S4	25.27				S4	20.19	-5.08	-0.466667	1.38191
S4	25.16				S4	18.92	-6.24	-1.62667	3.08799
S5	24.89		24.9633		S5	23.01	-1.88	2.73333	0.150378
S5	24.96				S5	23.02	-1.94	2.67333	0.156764
S5	25.04				S5	23.04	-2	2.61333	0.163421
							-4.61333

## Sheet: PAR
Actin			Average		PAR
Sample	Ct				Sample	Ct	Delta CT	Delta delta CT	Fold
S1	26.67		25.1333		S1	23.54	-3.13	-0.693333	1.61702
S1	24.57				S1	22.06	-2.51	-0.0733333	1.05214			Mean			SDV
S1	24.16				S1	22.49	-1.67	0.766667	0.587774			S1	1		0.420853
S2	23.73		23.0833		S2	21.35	-2.38	0.0566667	0.961483			S2	0.436282		0.314776
S2	22.44				S2	21.69	-0.75	1.68667	0.310644			S3	0.319377		0.246243
S2	23.08				S2	22.49	-0.59	1.84667	0.278034			S4	0.304955		0.295694
S3	27.18		26.39		S3	25.62	-1.56	0.876667	0.544624			S5	0.46544		0.336563
S3	25.59				S3	26.62	1.03	3.46667	0.0904543
S3	26.4				S3	24.56	-1.84	0.596667	0.66128
S4	25.1		25.1767		S4	24.86	-0.24	2.19667	0.218141
S4	25.27				S4	25.48	0.21	2.64667	0.159689
S4	25.16				S4	23.02	-2.14	0.296667	0.814131
S5	24.89		24.9633		S5	23.5	-1.39	1.04667	0.484085
S5	24.96				S5	22.5	-2.46	-0.0233333	1.0163
S5	25.04				S5	24.89	-0.15	2.28667	0.204948
							-2.43667

## Sheet: GPS
Actin			Average		GPS
Sample	Ct				Sample	Ct	Delta CT	Delta delta CT	Fold
S1	26.67		25.1333		S1	21.5	-5.17	-1.40333	2.64512
S1	24.57				S1	20.33	-4.24	-0.473333	1.38831			Mean		SDV
S1	24.16				S1	22.27	-1.89	1.87667	0.272312			S1	1	0.969263
S2	23.73		23.0833		S2	21.64	-2.09	1.67667	0.312805			S2	0.133046	0.106616
S2	22.44				S2	22.4	-0.04	3.72667	0.0755373			S3	1.18099	1.23505
S2	23.08				S2	22.64	-0.44	3.32667	0.0996721			S4	0.602904	0.348308
S3	27.18		26.39		S3	21.68	-5.5	-1.73333	3.32495			S5	0.322343	0.358313
S3	25.59				S3	22.14	-3.45	0.316667	0.802923
S3	26.4				S3	23.33	-3.07	0.696667	0.616996
S4	25.1		25.1767		S4	21.11	-3.99	-0.223333	1.16743
S4	25.27				S4	22.47	-2.8	0.966667	0.511687
S4	25.16				S4	22.84	-2.32	1.44667	0.366868
S5	24.89		24.9633		S5	23.67	-1.22	2.54667	0.17115
S5	24.96				S5	21.27	-3.69	0.0766667	0.948246
S5	25.04				S5	23.55	-1.49	2.27667	0.206374
							-3.76667

## Sheet: LIS
Actin			Average		LIS
Sample	Ct				Sample	Ct	Delta CT	Delta delta CT	Fold
S1	26.67		25.1333		S1	16.48	-10.19	-1.50333	2.83497
S1	24.57				S1	16.3	-8.27	0.416667	0.749154			Mean		SDV
S1	24.16				S1	16.56	-7.6	1.08667	0.470848			S1	1	1.055
S2	23.73		23.0833		S2	16.46	-7.27	1.41667	0.374577			S2	0.46544	0.0960486
S2	22.44				S2	14.48	-7.96	0.726667	0.604299			S3	10.7034	9.34179
S2	23.08				S2	15.56	-7.52	1.16667	0.445449			S4	8.45614	6.21453
S3	27.18		26.39		S3	13.76	-13.42	-4.73333	26.5996			S5	7.29378	3.24729
S3	25.59				S3	14.45	-11.14	-2.45333	5.4768
S3	26.4				S3	14.64	-11.76	-3.07333	8.41716
S4	25.1		25.1767		S4	14.23	-10.87	-2.18333	4.54202
S4	25.27				S4	12.35	-12.92	-4.23333	18.8088
S4	25.16				S4	13.65	-11.51	-2.82333	7.07796
S5	24.89		24.9633		S5	12.57	-12.32	-3.63333	12.4092
S5	24.96				S5	13.6	-11.36	-2.67333	6.37901
S5	25.04				S5	14.06	-10.98	-2.29333	4.90187
							-8.68667

## Sheet: DXR
Actin			Average		DXR
Sample	Ct				Sample	Ct	Delta CT	Delta delta CT	Fold
S1	26.67		25.1333		S1	36.96	10.29	-1.47333	2.77663
S1	24.57				S1	37.23	12.66	0.896667	0.537126			Mean			SDV
S1	24.16				S1	36.5	12.34	0.576667	0.670511			S1	1		1.02572
S2	23.73		23.0833		S2	35.46	11.73	-0.0333333	1.02337			S2	1.30134		0.818289
S2	22.44				S2	34.5	12.06	0.296667	0.814131			S3	29058.4		9648.08
S2	23.08				S2	33.44	10.36	-1.40333	2.64512			S4	258.377		150.46
S3	27.18		26.39		S3	23.55	-3.63	-15.3933	43038.3			S5	15.7797		25.2323
S3	25.59				S3	23.1	-2.49	-14.2533	19529
S3	26.4				S3	23.33	-3.07	-14.8333	29193
S4	25.1		25.1767		S4	29.56	4.46	-7.30333	157.951
S4	25.27				S4	28.06	2.79	-8.97333	502.623
S4	25.16				S4	29.16	4	-7.76333	217.268
S5	24.89		24.9633		S5	32.45	7.56	-4.20333	18.4217
S5	24.96				S5	30.75	5.79	-5.97333	62.8279
S5	25.04				S5	35.04	10	-1.76333	3.39482
							11.7633

## Sheet: DXS
Actin			Average		DXS
Sample	Ct				Sample	Ct	Delta CT	Delta delta CT	Fold
S1	26.67		25.1333		S1	30.52	3.85	-1.79333	3.46615
S1	24.57				S1	30.45	5.88	0.236667	0.848704
S1	24.16				S1	31.36	7.2	1.55667	0.339936				Mean			SDV
S2	23.73		23.0833		S2	30.92	7.19	1.54667	0.3423				S1	1	1.36963
S2	22.44				S2	29.59	7.15	1.50667	0.351923				S2	0.31864	0.037236
S2	23.08				S2	30.62	7.54	1.89667	0.268563				S3	73.347	25.6298
S3	27.18		26.39		S3	26.75	-0.43	-6.07333	67.3373				S4	22.0087	13.6023
S3	25.59				S3	25.53	-0.06	-5.70333	52.1044				S5	0.844791	0.41787
S3	26.4				S3	25.23	-1.17	-6.81333	112.465
S4	25.1		25.1767		S4	25.35	0.25	-5.39333	42.0296
S4	25.27				S4	26.08	0.81	-4.83333	28.5088
S4	25.16				S4	27.65	2.49	-3.15333	8.89709
S5	24.89		24.9633		S5	30.7	5.81	0.166667	0.890899
S5	24.96				S5	30.04	5.08	-0.563333	1.47768
S5	25.04				S5	31.81	6.77	1.12667	0.457973
							5.64333

## Sheet: AAT1
Actin			Average		AAT1
Sample	Ct				Sample	Ct	Delta CT	Delta delta CT	Fold
S1	26.67		25.1333		S1	22.5	-4.17	-1.51	2.8481			Mean		SDV
S1	24.57				S1	22.12	-2.45	0.21	0.864537			S1	1	1.05976
S1	24.16				S1	22.8	-1.36	1.3	0.406126			S2	0.254076	0.142057
S2	23.73		23.0833		S2	22.18	-1.55	1.11	0.463294			S3	1.33176	0.379322
S2	22.44				S2	21.49	-0.95	1.71	0.30566			S4	0.529732	0.0903237
S2	23.08				S2	23.53	0.45	3.11	0.115824			S5	0.268563	0.0580155
S3	27.18		26.39		S3	23.75	-3.43	-0.77	1.70527
S3	25.59				S3	23.15	-2.44	0.22	0.858565
S3	26.4				S3	23.05	-3.35	-0.69	1.61328
S4	25.1		25.1767		S4	23.03	-2.07	0.59	0.664343
S4	25.27				S4	23.71	-1.56	1.1	0.466516
S4	25.16				S4	23.56	-1.6	1.06	0.479632
S5	24.89		24.9633		S5	23.73	-1.16	1.5	0.353553
S5	24.96				S5	24.28	-0.68	1.98	0.25349
S5	25.04				S5	24.59	-0.45	2.21	0.216134
							-2.66
